# Supplementary material for: Dataset on dynamics of Coronavirus on Twitter
Source: Data Brief. 2020 May 8;30:105684. doi: 10.1016/j.dib.2020.105684 (PMC7206447; doi:10.1016/j.dib.2020.105684)
Supplement: Supplementary file 1 [file mmc1.xml]

<?xml version="1.0" encoding="utf-8" standalone="no"?>
<data>
  <datasets>
    <author>leticia.elizabeth.rg@gmail.com</author>
    <type>1</type>
    <dataset>
      <name>Dataset on dynamics of Coronavirus on Twitter</name>
      <caption />
      <description>This dataset comprises different databases related to the Twitter posts around coronavirus.
The global dataset consists of 8,982,694 Twitter posts (tweets). All the data collected were searched using the keyword “Coronavirus”. The 8.98M were gathered from January 21 to February 12, 2020, i.e. 23 days.</description>
      <filetype>
        <name />
      </filetype>
      <filesize />
      <source>0</source>
      <sourcename>Original Data</sourcename>
      <access>
        <type>1</type>
        <name>Data available in data repository</name>
        <reponame>Mendeley Data</reponame>
        <PersistentId>10.17632/7ph4nx8hnc.1</PersistentId>
        <deeplinkurl>http://dx.doi.org/10.17632/7ph4nx8hnc.1</deeplinkurl>
      </access>
    </dataset>
  </datasets>
</data>
